# Supplementary material for: Changes in DNA methylation in naïve T helper cells regulate the pathophysiological state in minimal-change nephrotic syndrome
Source: BMC Res Notes. 2017 Sep 15;10:480. doi: 10.1186/s13104-017-2719-1 (PMC5603023; doi:10.1186/s13104-017-2719-1)
Supplement: Supplementary file 1 — Additional file 1. MIAMI results of 85 co-occurring genes in Th0s identified in all 3 comparisons. [file 13104_2017_2719_MOESM1_ESM.xls]

## Sheet: Sup Table 1a
	85	Methylation Regulation
Co-Occour		Alpha	Beta	Gamma
ProbeName	Gene	Rel <- Rem	Rel <- Ctrl	Rem <- Ctrl	Alpha-LogA	Alpha-LogB	Beta-LogA	Beta-LogB	Gamma-LogA	Gamma-LogB	Original	Official-Name	Official-Name
A_17_P00097521	C1orf63	-1	-1	-1	0.410902	0.126672	0.787262	0.177911	0.429346	0.140698	C1orf63	C1orf63
A_17_P00166799	ELOVL1	-1	-1	-1	0.556537	0.114283	1.028	-0.0472687	0.560311	-0.0980801	ELOVL1	ELOVL1
A_17_P00523334	LOC55974	-1	-1	-1	0.32859	0.0279106	0.698271	-0.0144422	0.283356	-0.0288846	LOC55974	SLC50A1
A_17_P00529673	ISG20L2	-1	-1	-1	0.430964	0.0172216	0.782799	0.00288274	0.303818	-0.0328686	ISG20L2	ISG20L2
A_17_P00530125	SH2D2A	-1	-1	-1	0.370261	-0.0295234	0.759432	-0.0404976	0.292361	-0.0424859	SH2D2A	SH2D2A
A_17_P00545216	WDR42A	-1	-1	-1	0.427074	0.0570035	0.965294	0.105242	0.51779	0.0511207	WDR42A	DCAF8
A_17_P00725166	GPR25	-1	-1	-1	0.518152	0.11565	0.937012	0.0979447	0.60233	0.0850694	GPR25	GPR25
A_17_P01341294	PROM2	-1	-1	-1	0.258091	-0.045941	0.656456	-0.0696673	0.334368	-0.0645126	PROM2	PROM2
A_17_P01843539	CREB1	-1	-1	-1	0.301712	0.0021209	0.585501	-0.0826494	0.184498	-0.174145	CREB1	CREB1
A_17_P02895056	TETRAN	-1	-1	-1	0.531899	0.0150224	1.41272	-0.0272779	0.926834	-0.0369373	TETRAN	MFSD10
A_17_P04348026	SH3RF2	-1	-1	-1	0.517534	-0.0194148	1.2244	-0.0174281	0.649873	-0.0261091	SH3RF2	SH3RF2
A_17_P04643805	TNF	-1	-1	-1	0.312958	-0.00410523	0.830852	0.106876	0.413393	0.0764514	TNF	TNF
A_17_P04650220	HSD17B8	-1	-1	-1	0.58792	0.0122518	1.23402	-0.0260388	0.594847	-0.0341162	HSD17B8	HSD17B8
A_17_P04695600	C6orf108	-1	-1	-1	0.42411	0.033287	0.76969	-0.0406842	0.29457	-0.0461913	C6orf108	C6orf108
A_17_P05205986	TAGAP	-1	-1	-1	0.462608	-0.0390301	1.02276	0.0105954	0.486198	0.0466263	TAGAP	TAGAP
A_17_P05372889	NFE2L3	-1	-1	-1	0.280126	0.0213475	0.652361	-0.007764	0.317521	-0.0360419	NFE2L3	NFE2L3
A_17_P05839575	GSTK1	-1	-1	-1	0.426335	-0.0528322	1.01758	-0.106189	0.420821	-0.146455	GSTK1	GSTK1
A_17_P05864029	PDIA4	-1	-1	-1	0.505959	0.124851	0.941679	0.0739191	0.490697	0.0851359	PDIA4	PDIA5
A_17_P06077053	RAB11FIP1	-1	-1	-1	0.489159	0.0813029	0.791915	-0.043534	0.307988	-0.0367443	RAB11FIP1	RAB11FIP1
A_17_P06537614	RPL8	-1	-1	-1	0.554211	0.165354	1.4115	-0.1828	0.889053	-0.274383	RPL8	RPL8
A_17_P07476455	DUSP5	-1	-1	-1	0.451624	0.175984	0.770847	0.112946	0.391479	0.0191705	DUSP5	DUSP5
A_17_P07596091	RPLP2	-1	-1	-1	0.59566	-0.00904812	1.45032	-0.0360488	0.786391	-0.00934196	RPLP2	RPLP2
A_17_P09515437	C14orf70	-1	-1	-1	0.33117	-0.0444035	0.784803	0.0304157	0.395773	-0.020775	C14orf70	C14orf70
A_17_P09769139	PSTPIP1	-1	-1	-1	0.478636	0.0427614	0.969265	-0.0936125	0.465665	-0.10098	PSTPIP1	PSTPIP1
A_17_P09821002	RHCG	-1	-1	-1	0.241668	-0.0264601	0.601841	-0.0911228	0.302989	-0.0688005	RHCG	RHCG
A_17_P09892613	IL32	-1	-1	-1	0.420985	0.0615373	0.700507	-0.0605251	0.325849	-0.0728738	IL32	IL32
A_17_P09925354	CIITA	-1	-1	-1	0.526372	0.0877444	1.17033	0.178609	0.711175	0.152497	CIITA	CIITA
A_17_P10258543	FLJ20308	-1	-1	-1	0.312114	-0.0347627	0.911547	-0.0981562	0.520853	-0.134051	FLJ20308	ALKBH5
A_17_P10431004	LOC284018	-1	-1	-1	0.261999	-0.109383	0.576455	-0.0894059	0.191759	-0.113447	LOC284018	C17orf58
A_17_P10474363	2010-09-09	-1	-1	-1	0.28494	0.0144527	0.80458	-0.0352095	0.448345	-0.0553544	SEPT9	SEPT9
A_17_P10867801	PRSS15	-1	-1	-1	0.348131	-0.0724785	0.799836	0.0367546	0.376071	0.0409097	PRSS15	LONP1
A_17_P10870764	TNFSF14	-1	-1	-1	0.55752	0.015787	1.27973	0.0173081	0.694322	0.0265271	TNFSF14	TNFSF14
A_17_P10870765	TNFSF14	-1	-1	-1	0.345054	-0.0582315	0.701839	-0.0309827	0.283131	-0.0204644	TNFSF14
A_17_P10881668	APG4D	-1	-1	-1	0.374431	-0.0687929	0.872078	-0.0989495	0.382348	-0.0701683	APG4D	APG4D
A_17_P10948640	TZFP	-1	-1	-1	0.638997	0.102233	1.45859	0.0524262	0.841511	0.0356547	TZFP	ZBTB32
A_17_P10958091	FBXO17	-1	-1	-1	0.642664	0.0695538	1.33685	0.0938581	0.717375	0.116598	FBXO17	FBXO17
A_17_P10984123	FAM83E	-1	-1	-1	0.399441	0.0584378	0.777307	0.0502078	0.41807	0.0499411	FAM83E	FAM83E
A_17_P11015134	SRXN1	-1	-1	-1	0.501314	0.0496753	0.955776	0.0898035	0.511766	0.107253	SRXN1	SRXN1
A_17_P11022905	CPXM	-1	-1	-1	0.398496	0.0949933	0.868738	0.0297351	0.599841	0.0842821	CPXM	CPXM1
A_17_P11475841	YWHAH	-1	-1	-1	0.335847	0.0281296	0.953722	0.205753	0.606396	0.247119	YWHAH	YWHAH
A_17_P11513881	C22orf18	-1	-1	-1	0.490421	0.0679004	0.905184	0.0420726	0.42734	0.0223791	C22orf18	CENPM
A_17_P11514826	TCF20	-1	-1	-1	0.44039	0.0238325	0.978995	0.114301	0.582849	0.0877927	TCF20	TCF20
A_17_P00001384	B3GALT6	1	1	1	-0.542777	-0.0797749	-1.09785	-0.225129	-0.548225	-0.186678	B3GALT6	B3GALT6
A_17_P00034861	RERE	1	1	1	-0.427586	-0.0882844	-0.652459	0.0505776	-0.353451	0.0646729	RERE	RERE
A_17_P00167522	PTPRF	1	1	1	-0.501011	-0.143692	-1.14814	-0.148998	-0.829796	-0.0613546	PTPRF	PTPRF
A_17_P00627213	RALGPS2	1	1	1	-0.239374	0.162075	-1.12663	-0.161412	-0.992109	-0.387815	RALGPS2	RALGPS2
A_17_P00836326	H3F3A	1	1	1	-0.386738	-0.0851655	-1.11163	-0.266865	-0.816212	-0.305999	H3F3A	H3F3A
A_17_P01070448	PPP1CB	1	1	1	-0.464755	-0.148909	-0.989363	-0.073569	-0.553853	0.0348078	PPP1CB	PPP1CB
A_17_P01117948	MAP4K3	1	1	1	-0.431631	0.00609665	-1.01234	-0.122213	-0.608504	-0.0801272	MAP4K3	MAP4K3
A_17_P01899296	CDK5R2	1	1	1	-0.299066	0.0346072	-0.900902	0.0048962	-0.635882	-0.0236444	CDK5R2	CDK5R2
A_17_P02132546	EOMES	1	1	1	-0.356073	0.0494644	-0.797356	-0.122287	-0.534008	-0.139921	EOMES	EOMES
A_17_P02507684	DKFZp434C0328	1	1	1	-0.437932	-0.0237333	-1.13353	-0.178188	-0.718964	-0.089884	DKFZp434C0328	GRAMD1C
A_17_P04578298	GMPR	1	1	1	-0.221334	0.087029	-0.971186	-0.0567474	-0.894312	-0.207702	GMPR	GMPR
A_17_P04651722	ITPR3	1	1	1	-0.405105	-0.0741457	-0.712041	-0.00598097	-0.329396	0.0770739	ITPR3	ITPR3
A_17_P04971344	SNX3	1	1	1	-0.397814	-0.0277415	-0.720843	-0.0676941	-0.40909	-0.0521643	SNX3	SNX3
A_17_P04972473	FOXO3A	1	1	1	-0.260751	0.137525	-1.10194	-0.0646521	-0.842427	-0.164279	FOXO3A	FOXO3
A_17_P04982556	CDC2L6	1	1	1	-0.523324	-0.128137	-1.14478	-0.195623	-0.666776	-0.0328129	CDC2L6	CDK19
A_17_P05266503	EIF3S9	1	1	1	-0.692386	-0.162742	-1.06474	-0.166932	-0.40479	-0.0378914	EIF3S9	EIF3B
A_17_P06139817	IMPAD1	1	1	1	-0.305839	-0.00287003	-0.728712	0.0788466	-0.406805	0.0825447	IMPAD1	IMPAD1
A_17_P07494876	ADRB1	1	1	1	-0.337042	0.0270002	-0.733579	-0.0584377	-0.365015	0.0188244	ADRB1	ADRB1
A_17_P07595885	TALDO1	1	1	1	-0.518629	-0.112288	-1.05372	-0.161718	-0.607397	-0.0447609	TALDO1	TALDO1
A_17_P07833002	MGC29649	1	1	1	-0.357992	0.0540362	-1.30828	-0.291669	-1.02881	-0.392312	MGC29649	TTC9C
A_17_P07841724	SAC3D1	1	1	1	-0.721878	-0.14065	-1.17038	-0.259426	-0.526659	-0.16047	SAC3D1	SAC3D1
A_17_P07858926	FGF19	1	1	1	-0.447002	-0.0995073	-1.18139	-0.251097	-0.876552	-0.222665	FGF19	FGF19
A_17_P08762653	APRIN	1	1	1	-0.274645	0.136216	-1.06998	0.0153514	-0.745712	-0.0756981	APRIN	PDS5B
A_17_P08982663	C13orf10	1	1	1	-0.367501	0.0429118	-0.800345	-0.0820287	-0.398622	0.0133504	C13orf10	RBM26
A_17_P09479577	MOAP1	1	1	1	-0.490633	-0.0482425	-0.904033	-0.118291	-0.402303	-0.000661371	MOAP1	MOAP1
A_17_P09534660	BTBD6	1	1	1	-0.238343	0.115974	-0.67196	-0.0199412	-0.399829	0.0082922	BTBD6	BTBD6
A_17_P09571157	RYR3	1	1	1	-0.566679	-0.134981	-0.969873	-0.0700365	-0.457702	-0.0303969	RYR3	RYR3
A_17_P09650295	TRPM7	1	1	1	-0.326928	0.0791234	-1.10376	-0.131033	-0.931447	-0.318859	TRPM7	TRPM7
A_17_P10092598	PDF	1	1	1	-0.680401	-0.169305	-1.05881	-0.243787	-0.45913	-0.103892	PDF	PDF
A_17_P10343946	ITGB3	1	1	1	-0.430037	-0.188672	-1.09431	-0.267043	-0.82545	-0.22189	ITGB3	ITGB3
A_17_P10378777	HLF	1	1	1	-0.419235	-0.00301512	-0.968309	0.0661503	-0.547616	0.117458	HLF	HLF
A_17_P10386000	DGKE	1	1	1	-0.394092	-0.0262689	-1.04169	-0.0729223	-0.690066	-0.0629102	DGKE	DGKE
A_17_P10482033	TIMP2	1	1	1	-0.585846	-0.18914	-0.942265	-0.206237	-0.471699	-0.139277	TIMP2	TIMP2
A_17_P10861281	PIP5K1C	1	1	1	-0.260365	0.0215846	-1.15262	-0.236705	-0.908859	-0.223796	PIP5K1C	PIP5K1C
A_17_P10974942	RTN2-FLJ40125	1	1	1	-0.486113	-0.125177	-0.494057	0.199523	-0.0434896	0.239494	RTN2-FLJ40125	RTN2	PPM1N
A_17_P11003451	U2AF2	1	1	1	-0.557842	-0.129517	-1.20076	-0.226392	-0.577345	-0.0313852	U2AF2	U2AF2
A_17_P11013109	TRIM28	1	1	1	-0.370897	-0.0392686	-0.836905	-0.023835	-0.387563	0.0357556	TRIM28	TRIM28
A_17_P11017878	FKBP1A	1	1	1	-0.660555	-0.184342	-1.14784	-0.285277	-0.473762	-0.0929619	FKBP1A	FKBP1A
A_17_P11498856	GALR3	1	1	1	-0.509494	-0.161177	-1.49305	-0.296663	-1.17141	-0.258269	GALR3	GALR3
A_17_P11503431	CBX7	1	1	1	-0.535748	-0.0816241	-0.917669	-0.112291	-0.43117	-0.0390786	CBX7	CBX7
A_17_P11515733	NFAM1	1	-1	-1	-0.346293	-0.106255	0.660475	-0.130741	0.765078	-0.0998217	NFAM1	NFAM1
A_17_P04085265	MEF2C	1	1	-1	-0.177889	0.103238	-0.0809068	0.361955	0.170132	0.352883	MEF2C	MEF2C
A_17_P00414716	GPR88	-1	1	1	0.477189	-0.0414909	-0.625114	-0.0424156	-1.0244	-0.0621948	GPR88	GPR88
