# Supplementary material for: Changes in DNA methylation in naïve T helper cells regulate the pathophysiological state in minimal-change nephrotic syndrome
Source: BMC Res Notes. 2017 Sep 15;10:480. doi: 10.1186/s13104-017-2719-1 (PMC5603023; doi:10.1186/s13104-017-2719-1)
Supplement: Supplementary file 2 — Additional file 2. MIAMI results of 206 co-occurring genes in Th0s identified in the 2 comparisons; relapse versus remission and relapse versus controls (proteinuria-related genes). [file 13104_2017_2719_MOESM2_ESM.xlsx]

## Sheet: Sup Table 1b
	206		Methylation Regulation
			Alpha	Beta
FeatureNum	ProbeName	GeneName	Rel <- Rem	Rel <- Ctrl	Alpha-LogA	Alpha-LogB	Beta-LogA	Beta-LogB	Original	Official-Name	Official-Name
44577	A_17_P00001299	TNFRSF4	-1	-1	0.424144	0.018959	0.576111	-0.0926438	TNFRSF4	TNFRSF4
32305	A_17_P00001315	TNFRSF4	-1	-1	0.623401	0.0746246	0.770169	0.0608478	TNFRSF4
39672	A_17_P00005790	C1orf93	-1	-1	0.550527	0.0370644	0.865134	0.117825	C1orf93	FAM213B
17129	A_17_P00030988	TNFRSF9	-1	-1	0.348466	-0.00773998	0.67733	0.221384	TNFRSF9	TNFRSF9
15129	A_17_P00048106	IIP45	-1	-1	0.320454	-0.109511	0.837334	0.052434	IIP45	MIIP
28323	A_17_P00088199	EPHB2	-1	-1	0.504484	-0.00451213	0.856489	-0.00543666	EPHB2	EPHB2
17401	A_17_P00104115	WDTC1	-1	-1	0.581485	0.0442355	1.27257	0.207181	WDTC1	WDTC1
38341	A_17_P00104485	SYTL1	-1	-1	0.366457	0.0325205	0.529358	0.0333864	SYTL1	SYTL1
6767	A_17_P00108472	SECP43	-1	-1	0.358011	0.0412784	0.621214	0.155086	SECP43	TRNAU1AP
21639	A_17_P00119952	COL16A1	-1	-1	0.458963	0.0156701	0.819335	-0.0140318	COL16A1	COL16A1
26207	A_17_P00122353	MARCKSL1	-1	-1	0.508928	0.111128	0.966596	0.11948	MARCKSL1	MARCKSL1
27853	A_17_P00132161	GJB5	-1	-1	0.427762	-0.0176201	0.991215	-0.0856668	GJB5	GJB5
5518	A_17_P00166748	CDC20	-1	-1	0.383576	0.0315008	0.844248	0.0282366	CDC20	CDC20
38367	A_17_P00173257	RPS8	-1	-1	0.361982	0.00906082	0.677045	0.0531607	RPS8	RPS8
11941	A_17_P00343195	CTBS	-1	-1	0.369418	-0.0538027	0.722797	0.110298	CTBS	CTBS
44333	A_17_P00451452	AHCYL1	-1	-1	0.338594	-0.0615098	0.453836	-0.128755	AHCYL1	AHCYL1
26885	A_17_P00458433	ATP5F1	-1	-1	0.278038	0.0182733	0.686449	0.118115	ATP5F1	ATP5F1
42690	A_17_P00468466	PTPN22	-1	-1	0.467655	0.0644211	1.07525	0.315167	PTPN22	PTPN22
20387	A_17_P00509616	RORC	-1	-1	0.487289	0.11788	0.723464	0.0324541	RORC	RORC
13111	A_17_P00516446	S100A6	-1	-1	0.427863	-0.0302519	0.743676	-0.0334529	S100A6	S100A6
24851	A_17_P00516496	S100A4	-1	-1	0.590749	0.0536196	1.02437	0.00435424	S100A4	S100A4
10580	A_17_P00516621	S100A2	-1	-1	0.708318	0.101012	0.860131	0.109371	S100A2	S100A2
19554	A_17_P00518387	JTB	-1	-1	0.494111	0.0219168	1.07285	0.115956	JTB	JTB
20445	A_17_P00604601	ZBTB37	-1	-1	0.45888	-0.0890236	1.34182	0.0582709	ZBTB37	ZBTB37
5052	A_17_P00727133	DKFZp434B1231	-1	-1	0.393638	-0.0247794	0.80987	-0.0849328	DKFZp434B1231	IGFN1
9574	A_17_P00732006	PTPN7	-1	-1	0.472735	-0.0153173	0.731095	-0.0779148	PTPN7	PTPN7
14296	A_17_P00735834	ADORA1	-1	-1	0.411234	-0.0823905	1.07456	-0.0650082	ADORA1	ADORA1
18359	A_17_P00751374	RASSF5	-1	-1	0.428258	0.0214578	0.646082	-0.00184734	RASSF5	RASSF5
23233	A_17_P00774128	TRAF5	-1	-1	0.318499	0.0351453	0.589885	0.0816463	TRAF5	TRAF5
28835	A_17_P00827687	CAPN2	-1	-1	0.594208	0.0872658	1.16319	0.120527	CAPN2	CAPN2
2627	A_17_P01359917	NPAS2	-1	-1	0.301464	-0.0460838	0.617794	0.0184914	NPAS2	NPAS2
24043	A_17_P01885132	DSU	-1	-1	0.508496	0.0446524	1.10053	0.0334105	DSU	MREG
27401	A_17_P02174354	GOLGA4	-1	-1	0.497502	-0.00874302	0.906106	0.0957179	GOLGA4	GOLGA4
33509	A_17_P02198143	GUP1	-1	-1	0.31324	-0.0390736	0.595939	-0.0739222	GUP1	HHATL
32501	A_17_P02227710	APEH	-1	-1	0.157795	-0.10132	0.235422	-0.205341	APEH	APEH
42710	A_17_P02509555	FLJ39873	-1	-1	0.352493	0.00928592	0.571488	-0.0153667	FLJ39873	TIGIT
34601	A_17_P02574751	DNAJB8	-1	-1	0.183534	-0.107591	0.56448	-0.0946614	DNAJB8	DNAJB8
27008	A_17_P02574948	GATA2	-1	-1	0.775409	-0.0822249	1.12693	-0.140171	GATA2	GATA2
39549	A_17_P02674528	GPR171	-1	-1	0.476023	0.0140739	1.75468	0.0807667	GPR171	GPR171
13673	A_17_P02822193	DRE1	-1	-1	0.288624	0.0105929	0.625013	0.248919	DRE1	KLHL24
39885	A_17_P02836049	RFC4	-1	-1	0.601024	0.0725069	1.27494	0.0728692	RFC4	RFC4
29147	A_17_P02894248	TNIP2	-1	-1	0.372347	0.00743738	0.683371	0.0660769	TNIP2	TNIP2
25932	A_17_P02894263	TNIP2	-1	-1	0.438985	-0.0572285	1.04763	-0.0825816	TNIP2
13138	A_17_P02917471	HTRA3	-1	-1	0.450822	-0.0293713	1.02551	-0.00802996	HTRA3	HTRA3
29568	A_17_P03053191	RPL9	-1	-1	0.479257	0.11765	0.777119	0.0761331	RPL9	RPL9
43620	A_17_P03295762	TSPAN5	-1	-1	0.343791	0.0216593	0.683448	0.142076	TSPAN5	TSPAN5
21307	A_17_P03510725	ARHGAP10	-1	-1	0.358935	0.107584	0.588308	0.112681	ARHGAP10	ARHGAP10
19273	A_17_P04028718	F2R	-1	-1	0.372491	0.0329728	0.609469	0.0796625	F2R	F2R
29194	A_17_P04284241	IL3	-1	-1	0.633285	0.0977956	1.31015	0.103765	IL3	IL3
21061	A_17_P04314541	EGR1	-1	-1	0.391734	-0.0124023	0.608242	-0.0119763	EGR1	EGR1
22607	A_17_P04319067	UBE2D2	-1	-1	0.519815	0.0467339	0.854375	0.0505279	UBE2D2	UBE2D2
18415	A_17_P04630311	HIST1H1B	-1	-1	0.420882	0.0282564	0.681337	0.149955	HIST1H1B	HIST1H1B
45150	A_17_P04641778	UNQ541	-1	-1	0.333495	-0.0499362	1.11769	-0.113595	UNQ541	SFTA2
30637	A_17_P04643817	TNF	-1	-1	0.282705	-0.059743	0.585987	-0.0590567	TNF	TNF
29983	A_17_P04644306	C6orf47	-1	-1	0.336489	0.0381082	0.701963	0.0597488	C6orf47	C6orf47
14956	A_17_P04651731	ITPR3	-1	-1	0.515868	0.114838	0.933785	0.0443593	ITPR3	ITPR3
18223	A_17_P04655616	RPS10	-1	-1	0.583519	-0.025043	1.53482	-0.0675515	RPS10	RPS10
42518	A_17_P04668124	KIAA0082	-1	-1	0.396838	0.0536325	0.946506	0.278035	KIAA0082	FTSJD2
7197	A_17_P04711238	DSCR1L1	-1	-1	0.297915	-0.0350053	0.743313	0.0360535	DSCR1L1	RCAN2
26244	A_17_P04818974	EEF1A1	-1	-1	0.56152	0.10161	1.21317	0.0639773	EEF1A1	EEF1A1
24838	A_17_P04986551	FYN	-1	-1	0.500661	-0.00603341	1.40663	0.35821	FYN	FYN
15022	A_17_P05135705	FUCA2	-1	-1	0.551977	0.023714	0.769292	0.119372	FUCA2	FUCA2
5610	A_17_P05245127	CCR6	-1	-1	0.622604	0.00654425	1.08185	0.00125691	CCR6	CCR6
22551	A_17_P05263318	MGC10911	-1	-1	0.319031	0.0513159	0.509946	-0.0194978	MGC10911	PSMG3
7748	A_17_P05535761	CYLN2	-1	-1	0.330554	0.0434048	0.683799	0.154006	CYLN2	CLIP2
14816	A_17_P06004508	HR	-1	-1	0.360946	0.112519	0.567217	0.0619273	HR	HR
14867	A_17_P06043827	GSR	-1	-1	0.458646	0.0666921	1.05683	0.349552	GSR	GSR
18295	A_17_P06182957	RRS1	-1	-1	0.228557	-0.104698	0.73313	0.131821	RRS1	RRS1
44480	A_17_P06485035	SLA	-1	-1	0.476495	0.0845184	0.906312	0.0265965	SLA	SLA
35042	A_17_P06530473	LYPDC2	-1	-1	0.484	0.05486	0.607339	-0.00760962	LYPDC2	LYPD2
31802	A_17_P06700381	SPAG8	-1	-1	0.33521	-0.0179686	0.565678	-0.0180438	SPAG8	SPAG8
15106	A_17_P06703417	MELK	-1	-1	0.462426	-0.0476932	1.38952	-0.00392916	MELK	MELK
17213	A_17_P06914719	TNC	-1	-1	0.413555	0.0749724	0.874478	0.205453	TNC	TNC
30995	A_17_P06993237	GBGT1	-1	-1	0.382911	0.0129624	0.699065	-0.0211736	GBGT1	GBGT1
14647	A_17_P07008601	INPP5E	-1	-1	0.421836	-0.0175502	0.927177	-0.0614238	INPP5E	INPP5E
21205	A_17_P07010598	TRAF2	-1	-1	0.354988	0.00511087	0.680354	0.0299495	TRAF2	TRAF2
24565	A_17_P07011035	PTGDS	-1	-1	0.224858	-0.093056	0.481357	-0.231403	PTGDS	PTGDS
32391	A_17_P07077641	C10orf7	-1	-1	0.576654	0.0067071	1.29265	0.0322791	C10orf7	CDC123
20673	A_17_P07370847	hsa-mir-346	-1	-1	0.540772	0.0266407	1.02481	-0.0220945	hsa-mir-346	MIR346
6276	A_17_P07419396	C10orf28	-1	-1	0.264762	-0.0455782	0.520826	-0.0681983	C10orf28	R3HCC1L
32419	A_17_P07563676	PTPRE	-1	-1	0.238959	-0.0239543	0.703788	-0.000414718	PTPRE	PTPRE
9942	A_17_P07577327	TXNL2	-1	-1	0.342103	0.0608163	0.626703	0.0796985	TXNL2	GLRX3
29034	A_17_P07590915	C10orf92	-1	-1	0.496517	0.0136959	0.946037	0.225142	C10orf92	TTC40
25787	A_17_P07594553	PKP3	-1	-1	0.382504	0.0947458	0.533134	0.0143999	PKP3	PKP3
8944	A_17_P07826511	CD5	-1	-1	0.238969	-0.0502362	0.474297	-0.0787662	CD5	CD5
29811	A_17_P07835236	HRASLS2	-1	-1	0.598334	0.0522258	1.01889	4.80737e-06	HRASLS2	HRASLS2
23266	A_17_P08028723	POU2AF1	-1	-1	0.461356	0.0158309	0.736811	0.0713337	POU2AF1	POU2AF1
36487	A_17_P08061961	TMPRSS4	-1	-1	0.488677	0.0118736	1.1156	-0.00739999	TMPRSS4	TMPRSS4
29804	A_17_P08065374	BLR1	-1	-1	0.214759	-0.127789	0.420992	-0.122576	BLR1	CXCR5
13525	A_17_P08113881	KCNJ5	-1	-1	0.406125	0.0149206	0.619474	-0.00519454	KCNJ5	KCNJ5
39121	A_17_P08158554	MGC13204	-1	-1	0.315945	0.117745	0.604167	0.243285	MGC13204	RHNO1
19240	A_17_P08158555	MGC13204	-1	-1	0.284386	-0.0628267	0.611998	-0.0552393	MGC13204
8223	A_17_P08177427	PTMS	-1	-1	0.499868	0.0538848	0.692361	0.0403808	PTMS	PTMS
30499	A_17_P08177460	LAG3	-1	-1	0.328731	-0.0632789	0.664965	-0.138857	LAG3	LAG3
10330	A_17_P08177877	USP5	-1	-1	0.450031	0.0607092	0.861847	0.179643	USP5	USP5
7643	A_17_P08354596	KRT6A	-1	-1	0.40107	0.0685815	0.678936	0.085236	KRT6A	KRT6A
25401	A_17_P08373503	LOC283377	-1	-1	0.333976	0.0136642	0.628469	-0.0776728	LOC283377	SPRYD4
12130	A_17_P08376693	SHMT2	-1	-1	0.333047	-0.0355053	0.982143	-0.011882	SHMT2	SHMT2
28481	A_17_P08422582	DYRK2	-1	-1	0.395891	-0.0267986	0.833106	0.17828	DYRK2	DYRK2
18885	A_17_P08620933	OAS1	-1	-1	0.343974	0.0639353	0.718207	0.0987616	OAS1	OAS1
39358	A_17_P08621386	DTX1	-1	-1	0.123795	-0.110952	-0.0452706	-0.352542	DTX1	DTX1
27940	A_17_P09167910	MYH7	-1	-1	0.296377	-0.0436364	0.54746	0.0516659	MYH7	MYH7
25999	A_17_P09281041	MGAT2	-1	-1	0.317613	-0.0139536	0.52352	-0.0064041	MGAT2	MGAT2
26953	A_17_P09367071	FLJ39779	-1	-1	0.643001	0.0687887	0.836297	0.019571	FLJ39779	FLJ39779
23932	A_17_P09478243	CHGA	-1	-1	0.548597	0.0139992	0.585279	-0.0400955	CHGA	CHGA
43850	A_17_P09533453	None	-1	-1	0.484637	-0.0112664	1.0192	-0.0949476	None
33337	A_17_P09533926	GPR132	-1	-1	0.491793	-0.102992	1.23102	-0.210755	GPR132	GPR132
1887	A_17_P09533943	GPR132	-1	-1	0.390098	-0.0234651	0.846478	-0.0704058	GPR132
23162	A_17_P09576704	LOC254531	-1	-1	0.184471	-0.134584	0.580928	-0.101185	LOC254531	LPCAT4
31589	A_17_P09724241	SNAPC5	-1	-1	0.153085	-0.111316	0.368454	-0.197717	SNAPC5	SNAPC5
12099	A_17_P09760486	SEMA7A	-1	-1	0.525935	0.0563612	0.926205	-0.0514494	SEMA7A	SEMA7A
17194	A_17_P09762272	ULK3	-1	-1	0.512418	0.0342845	1.02022	0.0253307	ULK3	ULK3
34741	A_17_P09817108	ISG20	-1	-1	0.150883	-0.103562	0.359532	-0.124648	ISG20	ISG20
37046	A_17_P09826163	FURIN	-1	-1	0.325054	0.0126707	0.516119	-0.112495	FURIN	FURIN
14645	A_17_P09883301	MSLN	-1	-1	0.399461	0.0429502	0.880627	-0.0424936	MSLN	MSLN
19504	A_17_P09885575	UBE2I	-1	-1	0.310274	-0.0220838	0.465745	-0.099605	UBE2I	UBE2I
37884	A_17_P09888598	RPS2	-1	-1	0.280699	0.0114205	0.616589	0.115575	RPS2	RPS2
38763	A_17_P09929676	RUNDC2A	-1	-1	0.283891	0.0497394	0.493242	-0.035404	RUNDC2A	SNX29P1
7985	A_17_P10035400	MTM	-1	-1	0.275641	0.00462721	0.614688	0.063167	MTM	MTM1
2824	A_17_P10092591	PDF	-1	-1	0.531967	0.0222008	1.25268	-0.0512498	PDF	PDF
16165	A_17_P10138186	MAF	-1	-1	0.66579	0.0441015	1.17391	0.184563	MAF	MAF
7259	A_17_P10179066	CYBA	-1	-1	0.25852	-0.0384945	0.383278	-0.139794	CYBA	CYBA
17111	A_17_P10179806	CDT1	-1	-1	0.334488	-0.00860671	0.539645	-0.113869	CDT1	CDT1
30118	A_17_P10187448	RNMTL1	-1	-1	0.338654	-0.0220018	0.698681	0.134356	RNMTL1	RNMTL1
13387	A_17_P10212878	GPS2	-1	-1	0.530444	0.0751277	1.24029	0.00474872	GPS2	GPS2
13468	A_17_P10224812	GAS7	-1	-1	0.456246	0.107532	0.673295	0.171503	GAS7	GAS7
14715	A_17_P10272414	FOXN1	-1	-1	0.520815	0.0345649	0.849802	-0.0389418	FOXN1	FOXN1
954	A_17_P10273470	LOC116238	-1	-1	0.351535	-0.0829562	1.12355	-0.0342678	LOC116238	TLCD1
4328	A_17_P10273477	LOC116238	-1	-1	0.484295	-0.0081749	1.05349	0.0942928	LOC116238
37066	A_17_P10285775	RHBDL4	-1	-1	0.474294	-0.0281259	0.817518	0.0110641	RHBDL4	RHBDL3
36405	A_17_P10308043	DUSP14	-1	-1	0.303136	0.0971738	0.448325	-0.0777231	DUSP14	DUSP14
29964	A_17_P10313306	RPL19	-1	-1	0.718296	0.0270578	1.34217	0.00629168	RPL19	RPL19
44316	A_17_P10314155	PPARBP	-1	-1	0.631751	0.122616	1.46495	0.125118	PPARBP	MED1
43085	A_17_P10317296	NR1D1	-1	-1	0.457236	-0.0355376	0.705181	-0.00455041	NR1D1	NR1D1
5556	A_17_P10322006	KRTAP17-1	-1	-1	0.412993	0.00365463	0.710635	-0.0919314	KRTAP17-1	KRTAP17-1
17926	A_17_P10328778	AOC3	-1	-1	0.426536	0.0839221	0.599989	0.0171	AOC3	AOC3
23465	A_17_P10338008	FLJ25414	-1	-1	0.544425	-0.0530015	0.722732	-0.125543	FLJ25414	TEX34
15992	A_17_P10345396	TBX21	-1	-1	0.461963	0.0644288	0.714517	0.110603	TBX21	TBX21
12361	A_17_P10356754	ITGA3	-1	-1	0.639567	0.00518376	1.14387	0.0770669	ITGA3	ITGA3
6158	A_17_P10409218	RNF190	-1	-1	0.723479	0.0971153	1.05836	0.0810536	RNF190	MARCH10
16074	A_17_P10428349	HELZ	-1	-1	0.388258	0.0177674	0.621306	0.0179751	HELZ	HELZ
2426	A_17_P10460808	RPL38	-1	-1	0.1755	-0.136363	0.590205	-0.112366	RPL38	RPL38
6467	A_17_P10486928	GAA	-1	-1	0.488633	0.0230061	0.874547	-0.0264108	GAA	GAA
30722	A_17_P10495550	LOC284001	-1	-1	0.318412	-0.0690049	0.560874	-0.120372	LOC284001	CCDC57
15914	A_17_P10501673	C18orf56	-1	-1	0.372811	-0.0139078	0.868768	0.152091	C18orf56	C18orf56
11783	A_17_P10552850	TUBB6	-1	-1	0.335505	-0.0400652	0.936276	0.0422672	TUBB6	TUBB6
11853	A_17_P10554966	PTPN2	-1	-1	0.680487	0.0470643	1.2229	0.289846	PTPN2	PTPN2
5830	A_17_P10571551	NPC1	-1	-1	0.501851	0.0606498	0.79416	0.00124797	NPC1	NPC1
36075	A_17_P10848896	TXNL4A	-1	-1	0.499181	-0.00454889	0.846428	-0.0675487	TXNL4A	TXNL4A
28657	A_17_P10849177	KIAA0863	-1	-1	0.435759	0.0469568	0.80175	0.0779363	KIAA0863	ADNP2
29289	A_17_P10855292	ATP8B3	-1	-1	0.312948	-0.076985	0.445026	-0.175178	ATP8B3	ATP8B3
562	A_17_P10855593	C19orf27	-1	-1	0.45285	0.0566077	0.610515	-0.0372901	C19orf27	FAM108A1
31200	A_17_P10880357	P2RY11	-1	-1	0.378351	0.0425805	1.09222	0.0760842	P2RY11	P2RY11
17511	A_17_P10880359	P2RY11	-1	-1	0.269448	-0.0404644	0.608806	-0.00251892	P2RY11
5110	A_17_P10903368	RPL18A	-1	-1	0.410603	-0.0512601	1.01773	0.0104263	RPL18A	RPL18A
16015	A_17_P10909964	PBX4	-1	-1	0.758637	0.0512393	1.38264	-0.00345039	PBX4	PBX4
5990	A_17_P10948195	ATP4A	-1	-1	0.333133	0.0321327	0.591799	0.0125841	ATP4A	ATP4A
3072	A_17_P10956947	MAP4K1	-1	-1	0.413194	-0.0806253	1.51484	0.0619415	MAP4K1	MAP4K1
1200	A_17_P10959146	ZFP36	-1	-1	0.486511	0.126383	0.71531	0.0482021	ZFP36	ZFP36
25286	A_17_P10973180	APOC1	-1	-1	0.497997	0.104185	0.891912	0.0782355	APOC1	APOC1
33916	A_17_P10973932	NKPD1	-1	-1	0.587462	0.0560781	0.883222	0.028027	NKPD1	NKPD1
40530	A_17_P10984142	RPL18	-1	-1	0.323831	0.027516	0.63394	0.115779	RPL18	RPL18
21091	A_17_P10984564	RASIP1	-1	-1	0.345821	0.0640269	0.722616	0.118341	RASIP1	RASIP1
33450	A_17_P10984659	FGF21	-1	-1	0.351248	-0.0272942	0.786352	-0.0725608	FGF21	FGF21
28274	A_17_P10985404	LHB	-1	-1	0.398124	-0.100197	0.550637	-0.0917181	LHB	LHB
8128	A_17_P10986708	FLT3LG	-1	-1	0.467605	0.056319	0.602902	-0.0104643	FLT3LG	FLT3LG
38400	A_17_P10988110	IL4I1	-1	-1	0.386604	0.114463	0.638174	0.127242	IL4I1	IL4I1
17276	A_17_P10988249	ATF5	-1	-1	0.433352	-0.014362	0.973253	0.137624	ATF5	ATF5
40284	A_17_P11027221	PANK2	-1	-1	0.464692	0.031473	0.805269	0.0391424	PANK2	PANK2
21444	A_17_P11126224	CST7	-1	-1	0.248702	-0.0547752	0.679385	0.145654	CST7	CST7
33996	A_17_P11130922	COX4I2	-1	-1	0.420169	-0.0480081	0.843911	-0.0812325	COX4I2	COX4I2
20971	A_17_P11131804	FKHL18	-1	-1	0.440828	-0.111046	0.43792	-0.121681	FKHL18	FOXS1
37516	A_17_P11138740	C20orf134	-1	-1	0.574418	0.139409	0.762361	-0.0384073	C20orf134	ACTL10
22200	A_17_P11266257	SRMS-MGC5356	-1	-1	0.520201	0.0385474	1.45101	-0.0196027	SRMS-MGC5356	SRMS	C20orf195
41399	A_17_P11446534	ADORA2A	-1	-1	0.204882	-0.100765	0.419075	-0.0768538	ADORA2A	ADORA2A
7462	A_17_P11449049	CRYBB2	-1	-1	0.42854	0.0792033	0.566131	0.0651215	CRYBB2	CRYBB2
31974	A_17_P11469252	LIF	-1	-1	0.476821	0.0441726	1.09392	0.145499	LIF	LIF
7242	A_17_P11470066	LOC200312-SEC14L2	-1	-1	0.475777	0.0524056	0.842574	-0.0451737	LOC200312-SEC14L2	RNF215	SEC14L2
28180	A_17_P11472890	PIB5PA	-1	-1	0.518579	-0.038361	0.833274	-0.0954326	PIB5PA	INPP5J
30381	A_17_P11488913	MCM5	-1	-1	0.496509	0.060054	1.2912	0.0302813	MCM5	MCM5
4803	A_17_P11496177	IL2RB	-1	-1	0.495761	0.0766183	0.636814	-0.0906666	IL2RB	IL2RB
6305	A_17_P11504029	RPL3	-1	-1	0.407156	0.0624174	1.20937	0.32293	RPL3	RPL3
39199	A_17_P11514387	NDUFA6	-1	-1	0.32206	-0.000501467	0.422185	-0.138163	NDUFA6	NDUFA6
31380	A_17_P11524544	LOC553158	-1	-1	0.589651	-0.108338	0.528327	-0.258439	LOC553158	PRR5-ARHGAP8
27938	A_17_P11548838	FLJ41993	-1	-1	0.449176	-0.181825	0.636121	-0.257534	FLJ41993	IL17REL
19988	A_17_P11717994	NYX	-1	-1	0.818405	-0.0370649	1.52266	0.0651317	NYX	NYX
16402	A_17_P00060116	EFHD2	1	1	-0.451365	-0.0451131	-0.795167	-0.130777	EFHD2	EFHD2
43796	A_17_P00507962	POGZ	1	1	-0.315556	0.029502	-0.562821	-0.0701742	POGZ	POGZ
19142	A_17_P00906265	CHML	1	1	-0.448013	-0.110906	-0.656908	-0.157424	CHML	CHML
30758	A_17_P01328117	TMSB10	1	1	-0.463027	-0.092279	-0.620858	-0.14637	TMSB10	TMSB10
31326	A_17_P02246872	CHDH-IL17RB	1	1	-0.498786	-0.119691	-0.67198	-0.115229	CHDH-IL17RB	CHDH	IL17RB
23007	A_17_P04557397	HIVEP1	1	1	-0.509735	-0.176849	-0.701257	-0.171584	HIVEP1	HIVEP1
1034	A_17_P05378148	HOXA10	1	1	-0.41537	-0.127272	-0.54556	-0.0899361	HOXA10	HOXA10
24016	A_17_P05717644	CAV1	1	1	-0.405797	-0.074097	-0.633905	-0.0720028	CAV1	CAV1
7979	A_17_P07605304	PHLDA2	1	1	-0.412036	-0.183733	-0.60915	-0.271386	PHLDA2	PHLDA2
22641	A_17_P07876479	P4HA3	1	1	-0.394379	-0.133434	-0.587972	-0.201012	P4HA3	P4HA3
16862	A_17_P09018886	SLITRK5	1	1	-0.424792	-0.0866593	-0.662783	-0.152961	SLITRK5	SLITRK5
22459	A_17_P09191423	FOXG1B	1	1	-0.388289	0.152399	-1.54543	-0.371007	FOXG1B	FOXG1
27669	A_17_P10083330	MGC4655	1	1	-0.444484	-0.0620214	-0.618831	-0.288238	MGC4655	B3GNT9
20439	A_17_P10192461	hsa-mir-132	1	1	-0.412664	-0.0982671	-0.765821	-0.269832	hsa-mir-132	MIR132
31362	A_17_P10430463	FALZ	1	1	-0.45547	-0.134515	-0.595154	-0.140045	FALZ	BPTF
14114	A_17_P10892609	DNAJB1	1	1	-0.333051	0.0631215	-0.580049	-0.0220028	DNAJB1	DNAJB1
2411	A_17_P10904671	JUND	1	1	-0.501751	-0.0165576	-0.824245	-0.139296	JUND	JUND
36635	A_17_P11376859	HLCS	1	1	-0.310414	-0.0451877	-0.54143	-0.0785601	HLCS	HLCS
42771	A_17_P11713301	BCOR	1	1	-0.300699	-0.0442278	-0.372788	0.162525	BCOR	BCOR
442	A_17_P12020230	FAM11A	1	1	-0.428585	-0.119089	-0.592548	-0.141412	FAM11A	FRAXF
