# Supplementary material for: Changes in DNA methylation in naïve T helper cells regulate the pathophysiological state in minimal-change nephrotic syndrome
Source: BMC Res Notes. 2017 Sep 15;10:480. doi: 10.1186/s13104-017-2719-1 (PMC5603023; doi:10.1186/s13104-017-2719-1)
Supplement: Supplementary file 3 — Additional file 3. MIAMI results of 58 co-occurring genes in Th0s identified in the 2 comparisons; relapse versus controls and remission versus controls (disease-related genes). [file 13104_2017_2719_MOESM3_ESM.xlsx]

## Sheet: Sup Table 1c
	58		Methylation Regulation
			Beta	Gamma
FeatureNum	ProbeName	GeneName	Rel <- Ctrl	Rem <- Ctrl	Beta-LogA	Beta-LogB	Gamma-LogA	Gamma-LogB	Original	Official-Name	Official-Name
979	A_17_P00065619	PADI3	-1	-1	0.658863	0.0766356	0.370997	0.0534456	PADI3	PADI3
43244	A_17_P00074678	RBAF600	-1	-1	0.716751	0.314487	0.514777	0.328576	RBAF600	UBR4
4825	A_17_P00080436	KIF17	-1	-1	0.523099	-0.0830045	0.502155	-0.0615335	KIF17	KIF17
39055	A_17_P00453644	RBM15	-1	-1	0.726836	-0.0158971	0.355985	-0.0697646	RBM15	RBM15
39901	A_17_P01575777	NMI	-1	-1	0.56574	0.00317551	0.450564	-0.0295491	NMI	NMI
19470	A_17_P04045074	C5orf12	-1	-1	0.867122	0.36904	0.588625	0.369603	C5orf12	SERINC5
5854	A_17_P05774292	NYD-SP18	-1	-1	0.98108	0.133775	1.01183	0.14022	NYD-SP18	FAM71F1
33474	A_17_P05840214	ZYX	-1	-1	0.438823	-0.0925837	0.189554	-0.15909	ZYX	ZYX
40543	A_17_P07361542	GHITM	-1	-1	0.693078	0.0373132	0.387182	0.0348129	GHITM	GHITM
37500	A_17_P07592789	ADAM8	-1	-1	0.289027	-0.250453	0.135448	-0.215356	ADAM8	ADAM8
21219	A_17_P09465959	TDP1	-1	-1	0.546008	0.360643	0.495036	0.352961	TDP1	TDP1
22047	A_17_P09542179	C15orf2	-1	-1	0.565156	0.0643209	0.530933	0.074752	C15orf2	NPAP1
31097	A_17_P09882796	KIAA1924	-1	-1	0.501309	-0.135564	0.266837	-0.133552	KIAA1924	WDR90
20554	A_17_P10203470	RNF167	-1	-1	0.792586	0.365816	0.544013	0.292021	RNF167	RNF167
33666	A_17_P10203754	CAMTA2	-1	-1	0.322166	-0.180576	0.209327	-0.221013	CAMTA2	CAMTA2
11466	A_17_P10307693	TADA2L	-1	-1	0.310713	-0.173169	0.207043	-0.150587	TADA2L	TADA2A
26599	A_17_P10492292	FLJ31528	-1	-1	0.552003	0.00454237	0.382219	-0.0522204	FLJ31528	ENTHD2
25928	A_17_P10887886	CALR	-1	-1	0.311127	-0.179985	0.204809	-0.165797	CALR	CALR
20196	A_17_P10957750	HNRPL	-1	-1	0.640175	0.0430081	0.26944	-0.0510106	HNRPL	HNRNPL
21939	A_17_P11925546	GRIA3	-1	-1	0.821791	0.141566	0.654495	0.134816	GRIA3	GRIA3
7555	A_17_P09535398	MTA1	1	1	-0.00232824	-0.325252	-0.105987	-0.338974	MTA1	MTA1
19702	A_17_P00064796	SDHB	1	1	-0.112693	0.265038	-0.0983528	0.242478	SDHB	SDHB
40021	A_17_P00208812	THEA	1	1	-0.247641	0.174312	-0.211657	0.170689	THEA	ACOT11
33419	A_17_P00450274	GSTM5	1	1	-0.671929	-0.183626	-0.538467	-0.183566	GSTM5	GSTM5
36188	A_17_P00725191	GPR25	1	1	-0.894397	-0.133609	-0.778382	-0.106935	GPR25	GPR25
39287	A_17_P02895567	HD	1	1	-0.926272	-0.204908	-0.816014	-0.392606	HD	HTT
42086	A_17_P04046261	DHFR	1	1	-0.563951	-0.100173	-0.391255	-0.0933541	DHFR	DHFR
6889	A_17_P04310369	SPOCK	1	1	-0.94147	-0.205287	-0.57523	-0.111787	SPOCK	SPOCK1
30006	A_17_P04624369	HIST1H4A	1	1	-0.215752	0.212612	-0.173123	0.170359	HIST1H4A	HIST1H4A
3982	A_17_P04690232	CCND3	1	1	-1.31129	-0.240744	-1.10589	-0.39577	CCND3	CCND3
25640	A_17_P05647917	PERQ1	1	1	-1.15392	-0.101132	-1.23276	-0.332296	PERQ1	GIGYF1
1248	A_17_P06333425	RGS22	1	1	-1.08668	-0.164199	-0.652621	-0.0131627	RGS22	RGS22
36957	A_17_P06482845	LRRC6	1	1	-0.438173	0.101711	-0.40171	0.0774769	LRRC6	LRRC6
35528	A_17_P06530602	LYNX1	1	1	-0.719046	-0.079701	-0.805088	-0.124378	LYNX1	LYNX1
8849	A_17_P06567413	JMJD2C	1	1	-0.386059	0.109921	-0.381755	0.107053	JMJD2C	KDM4C
6354	A_17_P06815375	NFIL3	1	1	-0.694051	-0.000240968	-0.554185	-0.0630827	NFIL3	NFIL3
37266	A_17_P06969287	ZNF79	1	1	-1.81569	-0.152875	-2.1317	-0.160332	ZNF79	ZNF79
9415	A_17_P06970725	SH2D3C-CDK9	1	1	-0.777827	0.0681773	-0.914066	-0.00816134	SH2D3C-CDK9	SH2D3C	CDK9
26610	A_17_P07167813	NRP1	1	1	-0.612802	0.00845634	-0.740204	0.0372557	NRP1	NRP1
24283	A_17_P07179582	FZD8	1	1	-0.0287754	0.3148	-0.0186621	0.275807	FZD8	FZD8
35652	A_17_P07321998	COMTD1	1	1	-1.69312	0.00526477	-1.94791	-0.00359176	COMTD1	COMTD1
43512	A_17_P07322001	COMTD1	1	1	-1.25088	0.0880508	-1.11318	0.0682331	COMTD1
36086	A_17_P07494879	ADRB1	1	1	-0.636187	-0.196118	-0.458741	-0.145198	ADRB1	ADRB1
43318	A_17_P08228076	AEBP2	1	1	-0.385143	0.119208	-0.383757	0.0969593	AEBP2	AEBP2
6857	A_17_P08362423	HOXC9	1	1	-0.146865	0.271316	-0.127314	0.281662	HOXC9	HOXC9
44588	A_17_P08816148	FLJ31846-FLJ38725	1	1	-0.690625	-0.320448	-0.472419	-0.220389	FLJ31846-FLJ38725	CCDC122	LACC1
17718	A_17_P08841780	EBPL	1	1	-0.944335	-0.102767	-0.979169	-0.230486	EBPL	EBPL
30283	A_17_P09762831	SCAMP5	1	1	-0.69498	-0.1895	-0.677453	-0.354002	SCAMP5	SCAMP5
36091	A_17_P09882741	MGC13114-MGC15416	1	1	-1.11993	-0.342847	-0.733033	-0.211886	MGC13114-MGC15416	C16orf13	FAM195A
23826	A_17_P10435990	ABCA5	1	1	-0.382479	0.157018	-0.155652	0.144773	ABCA5	ABCA5
27047	A_17_P10864645	hsa-mir-7-3	1	1	-0.829759	-0.0429771	-1.07851	-0.0259741	hsa-mir-7-3	MIR7-3
44336	A_17_P10887515	RTBDN-MAST1	1	1	-0.215578	0.226692	-0.259173	0.189867	RTBDN-MAST1	RTBDN	MAST1
14078	A_17_P10898197	KLF2	1	1	-0.99367	-0.251574	-0.851578	-0.126078	KLF2	KLF2
9893	A_17_P10947080	USF2	1	1	-0.696501	0.227818	-0.763602	0.0557907	USF2	USF2
17855	A_17_P11413983	PTTG1IP	1	1	-1.11439	-0.106079	-1.0021	-0.272648	PTTG1IP	PTTG1IP
6831	A_17_P11743216	SYP	1	1	-0.879087	-0.0473053	-0.759308	-0.0263927	SYP	SYP
26712	A_17_P11810781	ZNF6	1	1	-1.03384	-0.037088	-1.09517	-0.401405	ZNF6	ZNF711
25468	A_17_P04663993	C6orf69	-1	1	0.145474	-0.285443	-0.0538326	-0.352022	C6orf69	KCTD20
